# Supplementary material for: Proteasome inhibition triggers tissue-specific immune responses against different pathogens in C. elegans
Source: PLoS Biol. 2024 Mar 11;22(3):e3002543. doi: 10.1371/journal.pbio.3002543 (PMC10957088; doi:10.1371/journal.pbio.3002543)
Supplement: S1 Data — (XLSX) [file pbio.3002543.s010.xlsx]

## Sheet: Fig 1D
Representative graph					Additional repeats
%wt[60]					%wt[60]					%wt[60]
#days	dead	censored	% survival		#days	dead	censored	% survival		#days	dead	censored	% survival
0	0	0	100		0	0	0	100		0	0	0	100
2	6	3	90		2	8	3	87		2	5	7	92
4	15	5	64		4	13	2	64		4	15	2	64
6	17	2	29		6	15	1	36		6	21	0	21
8	12	0	0		8	18	0	0		8	10	0	0
%skn-1a(mg570)[60]					%skn-1a(mg570)[60]					%skn-1a(mg570)[60]
#days	dead	censored	% survival		#days	dead	censored	% survival		#days	dead	censored	% survival
0	0	0	100		0	0	0	100		0	0	0	100
2	0	0	100		2	4	5	94		2	3	5	95
4	6	4	90		4	9	0	77		4	7	2	83
6	15	4	63		6	14	1	52		6	13	1	58
8	22	3	19		8	19	0	16		8	13	2	32
10	6	0	0		10	8	0	0		10	14	0	0
%png-1(ok1654)[60]					%png-1(ok1654)[60]					%png-1(ok1654)[60]
#days	dead	censored	% survival		#days	dead	censored	% survival		#days	dead	censored	% survival
0	0	0	100		0	0	0	100		0	0	0	100
2	0	0	100		2	2	4	97		2	1	2	98
4	5	3	92		4	8	3	83		4	9	0	83
6	13	2	69		6	15	0	54		6	12	4	63
8	30	0	15		8	17	0	22		8	19	0	25
10	7	0	0		10	11	0	0		10	13	0	0
%ddi-1(mg572)[60]					%ddi-1(mg572)[60]					%ddi-1(mg572)[60]
#days	dead	censored	% survival		#days	dead	censored	% survival		#days	dead	censored	% survival
0	0	0	100		0	0	0	100		0	0	0	100
2	0	0	100		2	5	1	92		2	4	1	94
4	8	0	87		4	10	1	75		4	11	1	75
6	16	2	60		6	11	0	56		6	9	2	60
8	29	0	9		8	15	0	30		8	16	3	30
10	5	0	0		10	17	0	0		10	13	0	0

## Sheet: Fig 2C
Representative graph					Additional Repeats
%wt[60]					%wt[60]					%wt[60]
#days	dead	censored	%survival		#days	dead	censored	%survival		#days	dead	censored	%survival
0	0	0	100		0	0	0	100		0	0	0	100
2	9	2	85		2	7	1	89		2	10	2	84
4	12	2	65		4	13	0	67		4	17	1	56
6	16	1	35		6	17	2	38		6	18	2	22
8	17	0	0		8	20	0	0		8	10	0	0
%skn-1a(mg570)[60]					%skn-1a(mg570)[60]					%skn-1a(mg570)[60]
#days	dead	censored	%survival		#days	dead	censored	%survival		#days	dead	censored	%survival
0	0	0	100		0	0	0	100		0	0	0	100
2	3	2	95		2	4	5	94		2	8	3	87
4	7	3	83		4	4	0	86		4	7	3	75
6	15	3	66		6	14	0	61		6	14	0	48
8	18	0	19		8	20	0	24		8	16	0	18
10	9	0	0		10	13	0	0		10	9	0	0
%skn-1a(+ rab-3p::skn-1a)[60]					%skn-1a(+ rab-3p::skn-1a)[60]					%skn-1a(+ rab-3p::skn-1a)[60]
#days	dead	censored	%survival		#days	dead	censored	%survival		#days	dead	censored	%survival
0	0	0	100		0	0	0	100		0	0	0	100
2	2	3	97		2	3	0	95		2	7	4	89
4	8	3	83		4	9	3	80		4	9	1	73
6	12	4	61		6	16	0	52		6	16	1	43
8	20	0	18		8	18	0	20		8	12	2	20
10	8	0	0		10	11	0	0		10	8	0	0
%skn-1a(+ dpy-7p::skn-1a)[60]					%skn-1a(+ dpy-7p::skn-1a)[60]					%skn-1a(+ dpy-7p::skn-1a)[60]
#days	dead	censored	%survival		#days	dead	censored	%survival		#days	dead	censored	%survival
0	0	0	100		0	0	0	100		0	0	0	100
2	6	3	90		2	8	3	87		2	12	3	80
4	11	4	71		4	10	2	69		4	10	3	63
6	20	3	32		6	15	3	41		6	18	1	28
8	13	0	0		8	19	0	0		8	13	0	0
%skn-1a(+ vha-6p::skn-1a)[60]					%skn-1a(+ vha-6p::skn-1a)[60]					%skn-1a(+ vha-6p::skn-1a)[60]
#days	dead	censored	%survival		#days	dead	censored	%survival		#days	dead	censored	%survival
0	0	0	100		0	0	0	100		0	0	0	100
2	3	3	95		2	4	1	94		2	8	2	87
4	7	0	83		4	7	1	82		4	10	0	70
6	15	2	57		6	15	2	66		6	16	0	42
8	19	0	21		8	14	0	30		8	15	0	16
10	11	0	0		10	16	0	0		10	9	0	0

## Sheet: Fig 3A
	BTZ	ORR
pas-1	1	0
pas-2	0.9	0
pas-3	1.1	0
pas-4	0.7	0
pas-5	1.3	0
pas-6	0.9	0
pas-7	0.9	0
pbs-1	1.2	0
pbs-2	1.2	0
pbs-3	1.2	0
pbs-4	1	0
pbs-5	1	0
pbs-6	1	0
pbs-7	1.2	0
rpn-1	1.2	0
rpn-10	1.3	0
rpn-11	1.2	0
rpn-12	0.8	0
rpn-13	1.1	0
rpn-2	1.2	0
rpn-3	1	0
rpn-5	1	0
rpn-6.1	0.9	0
rpn-7	0.9	0
rpn-8	0.9	0
rpn-9	1.1	0
rpt-1	1	0
rpt-2	1.2	0
rpt-3	1.2	0
rpt-4	1	0
rpt-5	0.9	0
rpt-6	1.2	0

## Sheet: Fig 3D
	WT + Extract			skn-1a(mg570); skn-1a(cut, 4ND) + Extract			pas-3(3N) + Extract
	Rep 1	Rep 2	Rep 3	Rep 1	Rep 2	Rep 3	Rep 1	Rep 2	Rep 3
chil-27	20077.5	21671	24237.6	5159.3	5013.1	2667.1	9632	6213.1	6346.5
chil-18	320.8	486.9	246	55.5	31.4	45.3	77	94.8	108.5
Y71H2AR.2	698.1	1211.2	524.6	137.4	67.4	70.1	157.6	173.4	299.1
pals-5	337.1	493.1	254.1	58.3	23.3	10.9	17	16.6	22.6
droe-8	579.1	798.6	338.1	201.4	184.5	143.4	287.7	336.5	338.4
B0507.8	1753.9	2811.3	1469.5	416.6	197.9	346.5	531.3	535.3	773.8

## Sheet: Fig 4C
WT	pals-22(jy1)	skn-1a(mg570)		WT	pals-22(jy1)	skn-1a(mg570)		WT	pals-22(jy1)	skn-1a(mg570)
Replicate 1				Replicate 2				Replicate 3
216	40.5	174.8		82	116.5	37.7		194.6	92	131.7
159.4	126.3	58		131.9	120.5	70.8		382	220.6	166.6
241.7	50	157.4		184.9	68.9	152.5		223	135.1	153.8
245.9	259.6	171.7		145.6	109.9	105.3		257	74.3	191.4
346.4	137.9	191.8		93	78.3	99.1		330.4	73.3	247.1
188.5	193.7	56.4		107.7	88.2	101.6		188	40.6	162.1
241	126.7	258.6		88.3	35.5	74.6		229.9	58.9	69.8
311.8	290.6	166.6		140.5	35.3	68.3		298	143.7	151.4
261.5	62.8	168.1		147.9	41.9	83.6		221.7	276.7	211.9
304	32.3	158.5		140.3	23.2	99.5		203.6	142.9	227.4
174	160.1	54.8		128.6	48.2	117.2		144.8	225.8	38.4
197.2	78.9	189.7		142.1	97.4	79.2		177.1	79.3	127.6
264.3	162.8	185.7		192.3	105.3	92.6		253.3	147	131.6
201.5	66.2	171		105.7	37.2	120.6		152.1	39.9	146.8
268.4	66.1	126		75.5	66.1	41.1		165.7	186.5	152.8
219.8	195	173.4		185.9	86.6	132.9		212.4	161.1	150.5
211.7	50.5	245.2		214.6	133.8	99.5		277.7	68.4	79.6
244.9	85.3	161.5		138.1	216.8	139.7		227.5	103.7	170.3
296.5	87.7	162.4		152.4	72.7	68.6		127.4	102.6	142.9
547.6	127.8	191		129.2	132	89.5		213.8	167.1	235.2
258	98	170.8		89.1	158.1	114.7		240.1	145.2	153
214.2	50.8	103.6		237.5	125.6	162.2		250.6	150.8	145.4
104.9	217.8	91.6		180.9	53.8	126.3		354.1	18.9	134.4
244.5	54	133		168	169.3	68.7		156.6	125.6	92.2
224.9	105.8	107.1		158.1	40.1	114.8		227.4	52.7	170.7
338.3	276.9	163		149.2	80.2	148.1		102.8	99.9	214.7
331	148.6	155.1		67.3	90.9	86.8		228.6	25.8	103.4
189.3	22	143.5		138.2	199.3	133.5		265.9	77.2	129.2
209.8	110	174.1		124.6	117.7	172.4		191.2	64.2	157.3
235.8	177.9	124.9		212.2	67.3	66.5		356.8	18.9	201.8
265.4	55.4	153.5		192.4	63.4	90.6		186.9	34.7	174.8
405.5	30.1	107.2		168.5	29.3	84.9		214.3	76.8	105.2
149.4	120.8	96.9		209.3	62.8	71.3		220.6	29.6	232.3
218.5	149.1	166.1		120.4	32.5	124.8		104.1	20.7	124.2
310.3	38.9	92.2		99.5	57.6	35.6		264.2	147.3	129.4
316.5	53.8	87.1		57	154.9	86		97.6	70.7	252.8
299.2	55.7	72		377.4	151.7	43.1		150.2	74.1	202.9
283.6	108.2	135.2		138.6	87.2	95.6		229.6	19.3	78.5
335.7	175.1	200.8		167.7	100.6	100.3		152.4	83.8	184.9
324.5	161	133.4		140.6	38.8	80		215	92.7	152.4
100.4	131.3	134.5		283	50.2	48.3		154.9	108.3	105.3
232.5	140.6	177.7		130.9	28.9	79.7		260.1	76.7	141.3
290	301.8	271.4		120.2	36.4	98.9		257.8	155.6	143.6
227.7	246.7	129.8		63.1	82.3	122.2		328.3	39.3	138.7
182.3	243.2	132.8		176.3	132.2	95		112	87.7	134.7
269.1	130.3	102.2		223.9	150.3	191.5		259.6	166.4	216.3
263	183.3	116.8		64.8	124.8	95.3		211.8	190.1	266.2
287.4	66.7	216.4		137.5	174.4	152.2		139.6	91.3	120.9
279.6	49.5	239.9		143.2	69.7	64.4		160	10.5	218.1
272.6	127.3	85.2		198.8	72.7	55.8		212.7	65	98

## Sheet: Fig 4D
WT	skn-1a(mg570)	icbEx558[rab-3p::skn-1a]; skn-1a(mg570)	icbEx559[dpy-7p::skn-1a]; skn-1a(mg570)	icbEx560[vha-6p::skn-1a]; skn-1a(mg570)
Replicate 1
2.7	2	2.4	2	1.2
6.2	3.2	1.8	2.7	3.5
3.5	2.6	2	2.8	1.2
2.9	0.8	4.1	1.7	2.3
4.1	3.7	2.8	0.9	1.8
5.7	1.9	1.5	0.5	2.1
1.5	2.2	2.8	0.3	1.4
4.2	2.2	2.6	2	1
6.7	4	1.5	1.8	2.7
7.5	1.2	2.5	0.9	1.7
3.6	2.1	1.1	1.9	4.7
4	3.5	0.7	4.1	2.5
6.9	3	3.7	4.1	2.9
2	1.5	2.4	3.1	3.8
6.3	2.7	1.5	3.7	4.5
4.3	3.7	1.1	3.2	3.2
5.3	5.1	4.3	2.8	5.4
5.5	4.2	4.5	1.3	5
1.9	2.5	5.5	1.5	3.7
9.4	2.2	6.3	0.1	5.1
6.3	4.3	1.8	0.6	3.4
3.3	1.5	1.9	2.2	3.6
4.9	1.4	3.1	0.2	5.7
7.9	2.3	1.2	1.2	1.2
3.2	2	2.9	1.8	3.2
0.5	1.3	2.5	2.1	9.7
3.6	5.2	6	1.5	4.3
2	3.1	5.3	2.5	3.3
6.4	3.1	4.1	0.7	4.9
1.7	0.7	3.9	2.9	4
6.6	4.5	5	3	1.5
3.1	0.2	5.3	2.4	3.5
0.7	1.8	1.8	1.7	7.4
6.5	2.8	3.9	4.4	1.8
3.5	1.8	2.9	2.9	1.9
3.4	1.7	4	4.2	3.5
7.2	2.7	3	2.6	3.8
6.1	1.3	1.2	4.3	3.5
4.1	7	1.8	1.7	2
1.1	2.6	2.4	2.5	3.7
1.4	4.1	3.5	1.4	9.4
2.1	1.4	4.2	1.5	4.5
3.5	3.3	0.9	2.9	0.9
3.4	1.5	0.7	1.6	2.4
1.9	1.4	0.8	2	3.2
4.1	2	2.5	0.7	4.6
2.5	5.2	1.5	2.9	3
5.3	1.5	0.5	4.3	2.4
6.4	6	0.3	1.9	1.1
6.9	1.1	1.3	1.9	2
Replicate 2
4.2	3.4	3.6	4.6	7.4
4.3	5	1	2.3	12.2
8.3	5.2	3.1	1	3.4
4.5	2.3	3.3	1.4	6.7
3.5	2.1	0	3.6	3.7
6.9	3.4	4.2	2.4	4.1
4.8	2.1	8.2	0.3	6.1
4.1	4	6.7	5.5	11.9
5.1	2.3	6.7	2.9	4.9
5.7	3.9	2.4	3.5	4.2
4.6	2.1	6.2	4.1	8.3
5.7	2.1	4.6	3.1	7.1
4.1	5.6	5.6	0.5	8.5
3.5	3.6	2.3	3	2.3
7.7	5.5	2.7	6.1	5.4
6.4	0.8	5.5	4.3	8.1
4.5	2	6.2	6.5	3.6
3.9	9.7	2.9	1.6	0.9
4.2	3.9	8	4.7	1.8
6.4	4.1	4.4	1.3	3.5
3.5	2.3	6.8	3.4	7.8
1.6	4	1.1	2.6	10.4
1.5	3.1	7.9	12.7	8.3
3.7	1.6	9.4	2.5	5.9
6.8	3.2	12.1	7.6	3.3
3.2	4.9	0.2	2.6	10
2.6	1.8	2.4	2.7	4.7
3.5	5.1	6.6	4.8	12
6.4	5	2.7	3.1	4.9
8.1	5.2	6.8	1.4	8.8
4.5	8.2	7.1	1.8	10.2
5.9	4	2.6	2.9	8.5
3.7	1.2	0.5	2.8	5.5
6.1	5.1	5.5	1.4	1.2
4.9	2	5.2	6.1	3
5.3	4.3	3.4	2.7	10.4
6.3	4.1	5.3	3.8	6.3
5	2.4	5.7	3.2	2.1
1.7	4.5	4	3.3	4.4
3.4	5.2	5	1.3	4.7
2.5	4.2	4.5	0.5	5.3
4.9	1.5	2.5	1.6	5
4.4	1	2	3.7	8.2
1.5	3.5	2.6	0.3	7.3
2.5	2.9	1.9	6.4	5.5
4	7.4	2.6	4.2	2.3
3.4	2.1	6.6	3.8	2.2
3	2.3	2.9	10.3	2
4	3.7	4.9	2	3.5
9	2.5	3.5	6.1	2.6
Replicate 3
3.2	0.8	1.5	1.3	2.3
6	1.3	0.5	3	6.7
8.8	2	0.1	0.7	2.7
5.2	5.2	0	1.3	2.2
9.7	1.5	2.7	1.8	1.3
5.3	2.6	0.1	4.8	0.1
6.5	2	0.6	1.6	1.7
3	3.8	0.6	3.1	2
5.1	2.5	1.3	0	3.7
4.1	0.9	2.1	2.3	2
2	0.5	1.7	0.6	0.5
1.7	0.4	1.7	0	3.2
3.9	0.8	1.1	0	1.1
7.1	3	0.8	0.7	0.8
1.5	1.9	2	0.9	3.8
3.4	2.5	1.7	0.5	3
3.9	0.4	0.9	1.5	4.9
3.4	2.7	1.6	0.1	3.2
4.8	2.6	3.9	0.1	5.6
3.4	4.6	2	2	4.1
5.8	0.1	2.4	0.9	3
2.8	1	1.7	0.3	1.8
2.4	1.1	1.3	1.3	3.1
3.8	1.4	1.5	0.2	2
2.8	1.9	2.9	0.7	2.3
3.9	0.5	0.4	0.8	1.3
3.1	0.2	2.3	3.1	1.5
2.2	2.7	0.4	2.4	4.8
4	2.9	1.5	1.8	2.4
4.6	0.3	2	2.3	2.6
3.2	6.8	0.5	2.9	2.7
2.6	1.4	1.2	3.3	2
1.6	1	1.2	1.8	1.5
2.7	2	1	2.8	1.3
2.9	2	1	0.6	3
6.6	1.2	1.3	0.7	3.3
4.5	3.8	1.6	1.5	1.8
3.3	0.3	1.7	1.8	2.7
3.3	3.4	6.3	2.4	4.9
7.6	2.3	3.6	2.6	6.2
5.2	0.7	6.4	2.6	4.2
7.3	4	1.9	3.7	3.9
0.8	3	2.5	2.8	5.6
6.6	3.2	6.3	1.8	4
4	1.6	1.9	1.2	5.8
6	0.4	1.2	2.9	1.6
5.4	2.5	2.2	2.9	0.9
3.9	0.1	1	2.4	3.5
5.5	0.2	4.7	1.1	1.2
3.5	3.4	2.2	0.1	3.5

## Sheet: Fig S1B
Representative graph				Additional Repeats
	chil-27p::GFP +	chil-27p::GFP -			chil-27p::GFP +	chil-27p::GFP -			chil-27p::GFP +	chil-27p::GFP -
WT	0	100		WT	0	100		WT	0	100
ddi-1(icb156)	100	0		ddi-1(icb156)	100	0		ddi-1(icb156)	100	0
ddi-1(mg571)	85	15		ddi-1(mg571)	89	11		ddi-1(mg571)	92	8
ddi-1(mg572)	96	4		ddi-1(mg572)	98	2		ddi-1(mg572)	95	5
png-1(icb112)	100	0		png-1(icb112)	100	0		png-1(icb112)	100	0
png-1(icb121)	100	0		png-1(icb121)	100	0		png-1(icb121)	100	0
png-1(ok1654)	100	0		png-1(ok1654)	100	0		png-1(ok1654)	100	0
skn-1a(mg570)	100	0		skn-1a(mg570)	100	0		skn-1a(mg570)	100	0
Control RNAi	0	100		Control RNAi	0	100		Control RNAi	0	100
skn-1 RNAi	90	10		skn-1 RNAi	95	5		skn-1 RNAi	98	2

## Sheet: Fig S2C
Representative graph					Additional Repeats
%wt[60]					%wt[60]					%wt[60]
#days	dead	censored	%survival		#days	dead	censored	%survival		#days	dead	censored	%survival
0	0	0	100		0	0	0	100		0	0	0	100
2	11	2	82		2	10	5	84		2	9	5	85
4	15	1	66		4	15	2	66		4	16	2	66
6	18	0	24		6	19	1	18		6	16	0	24
8	13	0	0		8	8	0	0		8	12	0	0
%skn-1a(mg570)[60]					%skn-1a(mg570)[60]					%skn-1a(mg570)[60]
#days	dead	censored	%survival		#days	dead	censored	%survival		#days	dead	censored	%survival
0	0	0	100		0	0	0	100		0	0	0	100
2	5	4	92		2	7	1	89		2	6	2	90
4	9	2	76		4	11	2	70		4	9	2	75
6	15	1	48		6	14	1	45		6	14	1	49
8	18	0	12		8	17	0	13		8	20	0	12
10	6	0	0		10	7	0	0		10	6	0	0
%wt_skn-1 RNAi[60]					%wt_skn-1 RNAi[60]					%wt_skn-1 RNAi[60]
#days	dead	censored	%survival		#days	dead	censored	%survival		#days	dead	censored	%survival
0	0	0	100		0	0	0	100		0	0	0	100
2	7	2	89		2	9	0	85		2	5	2	98
4	11	4	79		4	11	1	67		4	10	2	75
6	16	0	39		6	15	2	42		6	18	0	42
8	18	0	4		8	17	0	10		8	11	2	22
10	2	0	0		10	5	0	0		10	10	0	0
%skn-1a(mg570)_skn-1 RNAi[60]					%skn-1a(mg570)_skn-1 RNAi[60]					%skn-1a(mg570)_skn-1 RNAi[60]
#days	dead	censored	%survival		#days	dead	censored	%survival		#days	dead	censored	%survival
0	0	0	100		0	0	0	100		0	0	0	100
2	7	3	89		2	8	2	87		2	5	3	92
4	8	1	75		4	10	1	70		4	8	0	78
6	16	2	46		6	13	1	47		6	18	0	46
8	17	0	12		8	16	0	17		8	14	0	22
10	6	0	0		10	9	0	0		10	12	0	0
%wt_control RNAi[60]					%wt_control RNAi[60]					%wt_control RNAi[60]
#days	dead	censored	%survival		#days	dead	censored	%survival		#days	dead	censored	%survival
0	0	0	100		0	0	0	100		0	0	0	100
2	12	3	80		2	13	0	79		2	14	3	77
4	15	2	54		4	17	5	50		4	17	4	47
6	19	0	18		6	19	1	12		6	14	0	17
8	9	0	0		8	5	0	0		8	8	0	0

## Sheet: Fig S3A
BTZ(µM)	chil-27p::GFP +			chil-27p::GFP -
	Rep 1	Rep 2	Rep 3	Rep 1	Rep 2	Rep 3
0	0	0	0	100	100	100
2.5	0	0	0	100	100	100
5	0	0	0	100	100	100
10	5	2	10	95	98	90
20	60	75	80	40	25	20

## Sheet: Fig S3C
Representative graph					Additional Repeats
%wt-dmso[60]					%wt-dmso[60]					%wt-dmso[60]
#days	dead	censored	%survival		#days	dead	censored	%survival		#days	dead	censored	%survival
0	0	0	100		0	0	0	100		0	0	0	100
2	10	0	84		2	7	3	89		2	7	2	89
4	15	1	59		4	9	4	73		4	12	1	68
6	12	2	38		6	15	2	44		6	16	2	30
8	20	0	0		8	20	0	0		8	20	0	0
%wt-btz[60]					%wt-btz[60]					%wt-btz[60]
#days	dead	censored	%survival		#days	dead	censored	%survival		#days	dead	censored	%survival
0	0	0	100		0	0	0	100		0	0	0	100
2	6	3	90		2	4	3	94		2	5	2	92
4	9	0	76		4	8	2	80		4	9	5	77
6	14	2	49		6	15	2	52		6	9	0	59
8	16	0	19		8	16	1	20		8	20	0	20
10	10	0	0		10	9	0	0		10	10	0	0

[truncated: 3 more sheets: Fig S5, Fig S6A-D, Fig S7]
